# Supplementary material for: Electrochemically Synthesized Silver Nanoparticles Are Active Against Planktonic and Biofilm Cells of Pseudomonas aeruginosa and Other Cystic Fibrosis-Associated Bacterial Pathogens
Source: Front Microbiol. 2018 Jul 5;9:1349. doi: 10.3389/fmicb.2018.01349 (PMC6041389; doi:10.3389/fmicb.2018.01349)
Supplement: Supplementary file 1 [file Table_1.XLSX]

## Sheet: Foglio1
Table S1. In vitro susceptibility to antibiotics of bacterial strains tested in the present study. All strains were multidrug-resistant since they show non-susceptibility to at least one agent in three or more antimicrobial categories (Magiorakos et al., 2012). Susceptibility (S) and resistance ® were defined according to the breakpoints suggested by the Clinical Laboratory Standards Institute (C…
		Antibioticsa:
	strains	CAZ	FOX	TIC	TZP	AMK	GEN	TOB	NET	LVX	MEM	SXT	TET	ERY	RIF	LZD	MIN	CHL
P. aeruginosa	ATCC27853	S		S	S	S	S	S	S	S	R
	Pa14	R		S	R	S	S	S	S	S	R
	DIN1	R		S	R	S	S	S	R	S	S
	AC12 col A	R		S	S	S	R	S	R	S	R
S. maltophilia	SANG2010	S		R	S	S	S	R	R	S		S					S	R
	DAT7	R		R	R	S	S	S	S	S		S					R	R
	AC8	R		R	R	S	S	R	S	S		S					S	R
S. aureus	Sa1		S				R		R	R		S	S	R	S	S
	Sa2		R				R		S	R		S	R	R	R	S
	Sa3		R				R		R	S		S	R	S	S	S
B. cepacia	Bc6	R		R	S	R	R	R	R	S	S	S
	Bc11	R		R	R	R	R	R	R	R	R	R
	Bc23	R		R	R	R	R	R	R	R	R	R
a CAZ: ceftazidime; FOX: cefoxitin; TIC: ticarcillin; TZP: piperacillin/tazobactam; AMK: amikacin; GEN: gentamycin; TOB: tobramycin; NET: netilmicin; LVX: levofloxacin; MEM: meropenem; SXT: trimethoprim/sulfamethoxazole; TET: tetracycline; ERY: erythromycin; RIF: rifampin; LZD: linezolid; MIN: minocycline; CHL: chloramphenicol.
